# Supplementary material for: Evaluation of the Ion AmpliSeq™ PhenoTrivium Panel: MPS-Based Assay for Ancestry and Phenotype Predictions Challenged by Casework Samples
Source: Genes (Basel). 2020 Nov 25;11(12):1398. doi: 10.3390/genes11121398 (PMC7760956; doi:10.3390/genes11121398)
Supplement: Supplementary file 1 [file genes-11-01398-s001.zip]

Archive with 8 entries (7 files):
- Supplementary Files/
- __MACOSX/._Supplementary Files
- Supplementary Files/Table S1-S2.doc
- __MACOSX/Supplementary Files/._Table S1-S2.doc
- Supplementary Files/Figure S1.jpg
- __MACOSX/Supplementary Files/._Figure S1.jpg
- Supplementary Files/Table S3-S7.xlsx
- __MACOSX/Supplementary Files/._Table S3-S7.xlsx
