# Supplementary material for: Evaluation of the Ion AmpliSeq™ PhenoTrivium Panel: MPS-Based Assay for Ancestry and Phenotype Predictions Challenged by Casework Samples
Source: Genes (Basel). 2020 Nov 25;11(12):1398. doi: 10.3390/genes11121398 (PMC7760956; doi:10.3390/genes11121398)
Supplement: Supplementary file 1 [file genes-11-01398-s001.zip › Supplementary Files/Table S3-S7.xlsx]

## Sheet: Table S3
Table S3. Mean coverage obtained for autosomal markers through the sensitivity study
SNP ID	1ng	500pg	250pg	125pg	62pg	31pg	15pg	7pg		high
rs10007810	2161	1384.67	690.667	1027.33	1660.33	676.667	587.667	454.667
rs10108270	5941.67	4353.33	2189.33	3197	5137.33	1907.67	1457	1508.33
rs10236187	6822	4554	3409.33	3936	4069.67	2205.67	2924.67	2420.67
rs1040045	8253.33	6007	4086.67	4416	4292.33	1804.67	1957.33	844.333
rs1040404	5650.33	4035	2890.67	3435.33	3701	1416.33	1511	702.667
rs1042602	2393.33	1322	670	830	1734	653.667	474	328.333
rs10496971	3157	2486	1359.33	1923	644.667	218	217.333	165.333
rs10497191	2198	1667.33	714	1083.33	1580	1003.67	541	400
rs10511828	4949.33	3411	1967	3121.33	2613.67	1268	1667	668.667
rs10512572	855.667	571.333	342.667	535.667	245.667	256.667	186.667	176
rs10513300	6300	4654.67	2548	3154	4169.33	1039	2834.33	2167		low
rs10756819	562.667	333	351	186.333	35	8	39	6.33333
rs1079597	9953.67	7309	4605.67	5778.67	5667.67	2671	4703	1700.33
rs10839880	4010	2629.67	1639.33	2363.33	1997.67	1248	1166.67	588.333
rs10954737	4160.33	2983.67	2022	3034.67	2482.33	886	1754	831.667
rs1110400	5440.67	3636	3266.67	3696	2725.33	1443.33	1402	1495
rs11227699	7506.67	5018	2822.33	3683.33	4442.33	2285.67	1391.67	1325
rs1126809	2346.67	1458	919.333	965	566.667	422.667	405.667	220
rs1129038	3029	1665.67	1079.67	1771	1312	1073	378.333	420
rs11547464	5451.67	3641.33	3271	3701	2729.67	1444.67	1403.67	1496.67
rs11652805	2470	1719	1301.33	1612.33	783.333	335.333	384	206
rs12130799	6519.33	4657	4062.67	4990	3462	1592.33	3069	1229
rs12203592	1578.67	1043.67	561.333	930.333	1262	648.333	248.667	329.333
rs1229984	4763.67	3604.33	2170.67	3036.67	2549.67	1078.67	1302	919.333
rs12441727	3696	2583	1471.33	1690	1995.67	998.333	977	811.333
rs12498138	1540.33	901.667	923.333	734.333	544.667	166.667	291	260.333
rs12544346	6709.33	4525.67	2890.33	4030.67	3736.33	1905	1948	895
rs12629908	7558.67	4838.33	2963.33	4146	2690.33	1027	1767.33	854.667
rs12657828	6204.33	4565.33	2966.67	4148.67	4976.67	1344	2822.67	1988.33
rs12821256	1289.33	930.333	452.333	686.667	864.667	416	396	436
rs12896399	2492	1734	798	1223.33	1028.67	441.333	484.333	520.667
rs12913832	3136.33	2058.67	1199.67	1766.67	2159.67	1366.67	698.667	834.667
rs1296819	7721.33	5660.67	3282.67	3974	3593	1526	1674	1173.33
rs1325502	2940.33	1942	1017	1521.33	1933	1116	786.333	390.667
rs13400937	1760	964	705	926.333	872	561.667	408	254.667
rs1369093	2999.33	2452.33	1479.33	1724	1941.67	310.667	1084.33	266
rs1393350	5226.67	3995.33	2517.67	3772.33	2624.67	1490.67	1638.67	1226.67
rs1407434	911.333	639.667	295	451.667	717.333	300.333	266.333	205.333
rs1426654	1654	1081.67	560.667	656.667	871.667	511	258.333	278
rs1462906	5279.33	3511	2160.33	2634.33	2517.33	1118.33	1468.67	915
rs1470608	210	118.333	222	66.6667	16	4.33333	26.6667	4.33333
rs1471939	2973.33	2003.67	1623	1669	1244.33	605	962.333	555.667
rs1500127	3222	2081.33	1133.67	1587	1524	805.333	1025.67	466.667
rs1503767	2722.67	1775	1197.67	1270	1819.33	615.333	375.667	468.667
rs1513056	6446.67	5036.67	3205	3657	4399	1553.67	2858.67	1147
rs1513181	5099.33	3699	2073.33	3176.67	3613.33	1507	1386.67	1881
rs1545397	993	475.667	397.333	256	76	61.6667	99.3333	25.6667
rs1569175	2864.33	1931.67	1061.33	971	1074	342.667	744.333	430.333
rs1572018	4294.33	3263	1947.67	2385.67	1666.67	1105.33	1019	386.667
rs1667394	1810	1089.33	693	875.667	950	465	269.333	284
rs16891982	1592.67	1044.33	476	603	949	335	352.333	301.667
rs17128291	2521	1877	906.667	1299.33	1363.33	549	820.333	481
rs174570	8994.67	6547.33	4661.33	5605.33	5101.33	1897	3492	1530
rs1760921	4781	2970.67	1857.67	2585.67	2495.33	1421.67	559.667	1023
rs17642714	4315	2654.33	1495.33	1893.67	1666.33	1256.67	731	779.667
rs1800407	1722.67	1019.67	640.667	711.667	774.667	521.667	541	488.333
rs1800414	3978.33	2660.67	1334	1836.33	1979	1078.33	995	431
rs1805005	10211.7	7815.33	6010.67	7561	7099.33	2442.33	5272.67	2939.33
rs1805006	10235.3	7849.33	6028.67	7587	7183	2455.67	5286.33	2957
rs1805007	5451.67	3641.67	3271.33	3700.33	2729.67	1445	1404	1496.67
rs1805008	5449.33	3640.67	3270	3698.67	2729	1445.33	1402.67	1495.67
rs1805009	4687.67	3946	2566	3862.33	606.667	325	559.333	600.667
rs1834619	7139.67	5394.33	3507	4795.67	3838.67	2692	3891	2427.33
rs1837606	6279.33	4232	2270.67	3038.67	3372	1659	1948.33	1130.33
rs1871428	3762.33	2879.67	1610.67	2175	1502	1158.67	637.333	421.667
rs1871534	1945.67	1210.33	811.667	1012.33	937.333	584	459.333	495.333
rs1876482	1493.67	890	635.333	726.667	865.667	643.667	289.667	246.333
rs1879488	3613.33	2718.67	1592.33	2411.67	1991	1260.33	910.333	709.333
rs192655	2277	1324	704.333	1000	1047.67	409	333	150.667
rs1950993	5321.33	3802	1921	2334.33	2870.33	1714	1716.33	1240.67
rs2001907	7189	5579	3233.67	4333	3915	1223	2164.33	2435.67
rs200354	11228.7	9784.67	8332	8576	5577.67	2781	3423.67	4042.33
rs201326893	5451	3641	3270.67	3699.67	2729.67	1444.67	1403.33	1495.67
rs2024566	1837	1381.67	636.667	916.333	1035.33	614.333	292	278
rs2030763	4287.33	3170	1728.67	2535	1767	1297.67	1371	569.333
rs2033111	4072.67	2462.33	1575.33	1843.67	1770	1219.67	870.667	908.333
rs2042762	3824.33	3056.33	1745	2496.33	3329	747.667	815.667	1022.67
rs2070586	1995	1457	815	1204	1026.33	746	526.667	369.333
rs2073821	9997	5796.33	4744.67	5403.33	4957.33	1986.33	2379.33	2527.67
rs2125345	4696	3506.67	1865.67	2414.33	3648.67	1391	846.333	290
rs214678	2711.33	1776.33	1053.67	1334.67	1999.33	589.667	468.667	734.333
rs2166624	7876	5651.67	4403.67	5057	2889	1817.67	3416.33	1124.67
rs2196051	1794.33	1390.67	933.667	1119.67	1078	313	218	166
rs2228479	10223.7	7843	6018.67	7582.67	7176	2452.33	5278.33	2954
rs2238151	4195.33	2903	1579.67	2294.33	2487.33	1272.33	1659.67	863.333
rs2238289	2437.33	1699.67	951.667	1220	1314.33	968.667	307.667	696.333
rs2306040	2174.33	1336.33	781	801	720.333	613.333	307.667	362.667
rs2330442	4919.67	2626.67	1454	1392.33	1525.33	935.667	1419	665.667
rs2357442	1550.33	1085.33	618.333	826	830.667	595	429.333	181
rs2378249	4642.33	2929.67	1832.67	2467	2312.67	978.667	1024.33	769.333
rs2402130	4062.33	2610	1733.33	2143.33	2256	1163	1016.33	843
rs2416791	3362	2145.33	1350.67	1699.67	1915	1131.33	570	1025.33
rs2504853	1388	976	481.333	614.333	846.667	363.333	608	173.667
rs2532060	2119.67	1390.67	810	872.333	1525.33	813.667	302.667	369.333
rs2593595	8721.33	6120.67	4074.67	4301	3954.33	1439	2274	3989.67
rs260690	3155.33	1932.67	1269.33	1503	2080.33	1129	1046.67	614.333
rs2627037	3483.67	2598	1387.67	1774.67	1793	1210.33	428.333	434.667
rs2702414	4389.33	2766	1724	2381.33	1844.33	1386	1297.33	680.333
rs2814778	3445.67	2168.67	1335.33	1618.33	1571	860	636.667	867.667
rs2835370	1520	995.333	620.333	933.667	935.333	726.333	384	546.333
rs28777	4799.67	3316.33	2094.33	2425	2863.67	1112	1573.67	1294
rs2899826	3021.67	2040.33	1100.33	1510	1921.67	1148.67	570	1468
rs2946788	4454	2890.67	1493	2068	2180	1059.67	707.667	870.333
rs2966849	1952.33	1339.33	791	938	1231.67	1030.67	320.333	482.667
rs2986742	1828.33	1023.67	646	945	1304	766.667	278.333	383
rs310644	8639.33	5711.67	3017.33	4186.33	5511.67	1723.67	3386.33	3367.67
rs3114908	1580.67	818	505	750.333	476.667	268	160.667	303
rs3118378	6668.67	6000	3898.33	4690.33	3641.67	952.667	2282.67	1232.33
rs316598	7622	5480.67	3614.33	5494.33	4057.33	1746	2297.67	4014
rs316873	2801	1491	1005	1272.67	1227	799.667	482.667	423.333
rs3212355	3334.67	2220	1196.33	1527.33	1404	1118	672	692.667
rs32314	1810.67	1102.33	652.333	964.333	997	582.667	381	504
rs37369	1441	901.333	559.333	706.667	890.333	457.333	295.333	219
rs3737576	2998	1729	834	1452.67	1553	1122	1067	685.667
rs3745099	3984	2471	1225	1543	1910.33	964	868	460.667
rs3784230	1345.33	856	475.667	603	664.667	504	639	381
rs3793451	3956.33	2649.33	1229.67	1917.33	2154.33	1406	739	977.667
rs3793791	2035.33	1221	690.667	939.333	1459.33	860.333	379.667	364.667
rs3811801	3430.33	2427.33	1311.67	1913	2594.67	815	847.333	941.667
rs3814134	7648.33	5623.33	3689	6075.67	4008.67	1892.67	4182.33	1166
rs3823159	2509	1693	1002	1090	1138.67	640	531.667	189.333
rs3827760	2921.33	1990.67	863	1255.33	1699.33	951.333	824	423.667
rs385194	4283	2769.67	1829	2474.33	1928	894.667	1113	828
rs3907047	2465	1519	802	1277.33	1523.33	1162	542.667	495.667
rs3916235	3390	2375.67	2398.67	2272.33	2805	623.333	1798	564
rs3943253	3379.33	2414.67	1423.67	1870.67	2079.67	1052	789	1420
rs4411548	5029.67	3520.33	1922.33	2269.67	2698	1084.33	1536.33	2000
rs4458655	4039	2955.33	2107.67	2331	2334	795.333	1568.33	1059
rs4463276	4902.33	3368	1885.67	2839.33	2725	1532	1349.67	934
rs4471745	4654.33	3127.67	2347.33	2104	1838.33	1042.67	1232.33	563
rs459920	10508	8282.33	5656.67	7438.67	6179	2094	2985.67	2904.67
rs4666200	2546	1416.67	927.667	1367.33	1489.67	1105	248.667	582.667
rs4670767	3914.67	3094.33	1991.33	2143.33	2705.67	766.667	954	736
rs4717865	1426	1035	590.667	784.333	1021.33	940	288	395.667
rs4746136	3925	2700	1392	1643.33	1604.33	510.333	1434.33	1096.33
rs4781011	5280.67	3912.67	1762	3001.33	3416	1896.33	1719.67	1044
rs4798812	1630	1003	595.667	813	918	674.667	389.667	268.667
rs4821004	3675.33	2501	1722.33	1992	1810.33	1141	724	598.667
rs4833103	2469.67	1708	998.667	1274.67	1230.33	659	960.667	407.667
rs4880436	6926.33	5137.33	4662.33	5442.33	4888.67	1869.67	2786	2253
rs4891825	3940	3099.67	1865.67	2406	2874.33	1005.67	1104.33	547.667
rs4908343	5928.67	4223	2926.67	3191.67	3413	1167.33	1311.67	1351
rs4918664	3061.67	1727.67	1475	1464	2155	558.333	746.667	1275
rs4918842	3821.67	2218	1291	1816.67	2172.33	1090	782	167.333
rs4951629	8788.33	7130	4176	7110.33	6181.33	2351.67	4229.33	2463
rs4955316	4323	3524	1503	2309	3255.33	1204.33	1268.33	536.667
rs4959270	2929	1464.67	896.667	661	668	563.667	598.667	378.333
rs4984913	3353	2441.67	996	1439.67	2399	1061.67	592	596.333
rs5768007	5801	3776.33	2239.33	3577.67	2949	2292	1363.67	1488.33
rs6059655	6500.33	4415	3691	3697	3809.33	1706.67	3100	1858.33
rs6104567	5361.67	3767.33	2220.67	2732.33	2858	1261.33	1710.67	2956
rs6119471	5144	3548	1827.33	2561.67	2927	1982.67	1250.33	817
rs6422347	1694.67	1070.67	591.667	710.667	891.333	501	402.333	401.333
rs6451722	2065.67	1244	684.667	863.333	1072	456.333	449.667	404.333
rs647325	3012	1972	1110.67	1637.67	1423	1132.33	676	461
rs6497292	6560.33	4989.67	3151	4630	3204.67	1903.33	2216	2294.67
rs6541030	2461.33	1524.33	917	1292	1427.67	1299.67	794	459
rs6548616	2494.67	1727.67	834.333	1222.67	1409.67	760.667	818	585
rs6556352	1903.33	993.333	537	418	467	154.667	1231.67	328.333
rs671	4076.33	2599.33	1536.67	2276.67	1904.67	750	999.667	768.333
rs6754311	5143.33	3736	2074.67	2460	3530.33	1507	1188.33	1028
rs683	1483.33	888.667	504.667	555.333	684	388.333	256.333	155.333
rs6990312	962.667	672	321.667	484.667	706.667	236	115.333	89
rs705308	2806.67	1797.67	1001	1230	1656	1143.33	890.667	399.333
rs7226659	7165.33	5551	3450.67	4936.33	4098.67	1238.67	3119	2193
rs7238445	7254.67	4251	4225	4664	3029.33	1144	791	2648
rs7251928	4832	3414.33	2517.67	3352.67	3249.33	933.333	1885.67	1258.33
rs731257	6389.67	4045	2867	3449.33	5110	1203.33	3749	1155.33
rs7326934	1693.33	1171.33	633.667	809.667	1120.33	706.333	262.333	252.333
rs734873	2171	1143.33	824	1066.33	1280.33	641	522.667	624
rs735480	8584	6447	2902.33	5314	6474.33	1957.67	2275	2166.33
rs7421394	3394	2562.33	1206	2375.67	606.667	153	265.333	200
rs7554936	4370.33	3056	1556.67	1975	1968.67	1632.67	774.333	583
rs7657799	7475	5289.33	2875.33	3539.67	3412.33	1461	2568.33	1717.67
rs7722456	6083.33	4202.67	3221.33	3730.67	3840.67	966.667	1763.33	1359.67
rs772262	3415.67	2214.67	1126.33	1332	2624.67	1316.33	543.333	357
rs7745461	3818.67	2759.33	1948.33	2432.33	2110.67	920	1707.67	693.667
rs7803075	7127.33	5273	3017	3422.33	3946.67	2179.33	2108.33	704.667
rs7844723	3488.67	2247.33	1409.67	1740.33	1551.67	1395.67	847	672.333
rs796296176	6002.67	4169.33	3040.67	4375.33	2959	2145.33	2765.33	1581.33
rs798443	5877	4098	2550	4270	3981.33	891	1221.67	2502.33
rs7997709	6284.33	4246.67	2369.33	2389.33	2281.33	1219.33	2394	460.333
rs8021730	1337.67	792.667	646.333	743	670.667	438	184.667	340.667
rs8035124	3106	2225.67	1051	1324.67	1911	1037	567	505
rs8051733	2944.67	1837.33	1103	1338	1108	863.333	719	785
rs8113143	6351.33	4778.67	2554.67	3972.33	4066	1936.67	1251	1599.67
rs818386	11477.3	8299.33	4996.67	7366	8027.67	2543.33	7453	1865
rs870347	3692.33	2641	1652.67	2177.33	1571.33	1702.67	1168.67	1524.33
rs874299	3031	2085.67	948.667	1611.67	1533.33	997	687	386
rs881728	5241.67	3946.33	2231.33	3157	2635	2038.33	1270.33	1467.67
rs885479	5431.67	3624	3258.67	3684.33	2713	1437.67	1393.67	1486
rs917115	8211	5634	3926.33	4144.33	5935	1642.33	2382.67	1829
rs9291090	1333	879.333	501	763.667	785.333	892	259.333	334.333
rs9319336	12673.3	10649.7	7941	9232.67	8032.67	3244	7844.33	4148.33
rs946918	1584	1052.67	560	841.333	700	710.667	320	485.333
rs948028	6668.33	5141	4051	5224	6928	1084	3887.33	1065.33
rs9522149	4438.33	3012.33	2108.67	2400.67	2072.33	1475.33	1272.67	960.333
rs9530435	2519.67	1888.67	1068	1593	1408.33	533.333	382	486
rs9809104	1968.67	1236.67	657	807.667	1075.67	639.667	463.333	407
rs9845457	1082	666.333	459	687	482.667	492.667	151	125
total	854114	597821	382848	490804	478650	222810	261753	192643
minimum	210	118.333	222	66.6667	16	4.33333	26.6667	4.33333
medium	4270.57	2989.1	1914.24	2454.02	2393.25	1114.05	1308.76	963.217
maximum	12673.3	10649.7	8332	9232.67	8032.67	3244	7844.33	4148.33

## Sheet: Table S4
Table S4. Mean coverage obtained for Y-chromosomal markers through the sensitivity study
SNP ID	1ng	500pg	250pg	125pg	62pg	31pg	15pg	7pg		high
L804	3600.67	2848.33	2298.67	1629.33	1984.33	561	856.333	225.667
M429	1332.67	746.667	597.333	238.667	466	62.6667	105.667	131.667
M2	1334	887.333	798.333	828	942.667	220.333	263.667	118
rs372295336	2724	1656.33	2082.33	1598.67	1908.67	595.667	811.667	473.333
P143	3998	3177	3037.67	2164	3159.33	784	1237.67	264.667
P58	98.6667	57.6667	89	67.3333	54.3333	8.66667	11.3333	2
rs867443824	1269.67	1304	1243.33	1335.67	726.667	200.667	997.667	161.667
P49	1239	1254.67	1214.33	1286.67	717.667	202	980.333	158.333
rs746687632	3506	3032.33	2518.67	2162.67	2233.33	681.667	1884.33	361
rs2040607	5589	4447	3848.67	3982.33	3967	845.667	1826	1043.67
M22	4253.67	4197.67	3478	3474.33	2647.67	1330	1070	226		low
M168	2379.33	1626.33	1663.33	1586.67	3105.33	372.667	614.333	529.667
M170	926	572.667	596	402.333	291.333	64.6667	245	66.6667
M181	2146.67	1347.67	1564.33	1227	743.333	282	556	256.333
M182	4630	4004.33	3313	2714.33	3181.67	1289.33	1428.67	606.667
P96	2019.67	1366	1232	1449	910.333	291	533.667	587.667
M184	1424.67	1108.33	999.667	544.333	743.333	71.3333	176.333	172
M46	752	577.667	396.667	352.333	255	96.6667	40	96
M174	2902	2314.33	2255.67	2053.67	1513	625.667	982	168
M172	2226.33	1721.33	1777.67	1516	2364	375.333	529.667	118.333
M241	194.667	109	111.333	66.6667	94.6667	20.3333	29.6667	13
M242	195	107.667	112	65.6667	93.6667	20	30.3333	13
M253	2269.33	1649.67	1392.67	874.667	1582	295.333	264	240.667
M173	389	231.333	257	183.667	180	66	102	43.3333
M377	1227.33	884.667	716.667	674.333	567.333	179.667	261	137.333
M378	1240	895.333	723.333	690.667	571.667	181.667	260.667	143.667
M201	923.667	700.333	545.667	549	468.667	146.667	197	117.333
M198	1280.67	1208	884	759	658	249.667	61	330.333
U152	3455.67	2309	2996	2929	2142	472.667	970	729
M217	3417.67	3212.67	3077.33	3015	2470.33	642	3742.33	0
M215	816.667	556.333	528	378.333	434.667	77	283.333	55.3333
M231	912	819.333	808.333	692.333	538	109.333	341	104.333
M207	1124	770.333	811.667	426.333	303.333	61.3333	269.667	57.3333
L21	1852.67	1065.33	1225.33	935	430.667	283.667	530	98.6667
M438	916.333	733.333	724.333	714	538.667	97	274	81.6667
rs372897985	3751.33	2711	2745.33	2810	1260	499.333	834	947.667
V65	674	527.667	422.667	496	525	42.3333	277.333	112
L901	1795.67	1619.33	1426.33	1268.33	2596	308.333	1612.33	291.333
M436	2236.67	2269.33	1999.33	1664	1351	467.667	1108	393.667
L621	4018	3194.67	2761.67	3256.67	1404	1037	1758.67	1259.33
M2970	3185.67	2756.33	2444	2257.33	3463.33	659.333	849.333	31
rs528311746	1525.67	1298.33	1268	705	786	157.333	512.333	471.333
M427	5930.33	5020	4047	3561.67	6004.67	827	1835.33	1324
M423	2828.33	2721.33	2134	2373.33	2139.67	697	1647	421.667
M3	812.667	553.667	521.667	485.667	524.333	145	341.667	90
rs745801076	450.333	207	222.333	120.667	164.667	28.6667	238.333	66.6667
rs72611690	781.667	425.333	404.667	163.667	297	42.3333	305.667	90.6667
M479	1412.67	847.333	977.667	756	778.667	263.333	328.333	98.3333
P147	2506	2024	1519.33	1488.67	784.333	359	851.333	497.333
M145	4656	3207.67	3843.67	2705	1761.33	632	1704.67	687.667
M9	181	112.333	101.667	80.3333	25	29.3333	39.3333	63.6667
M20	2878.33	2506	2432	2015.33	4583.33	545.333	1032.67	173.333
M31	111.333	87.3333	61.6667	55.6667	9.66667	1	5	4
M32	2337.67	1567	1801.33	1555.33	1881.33	322.667	1080.33	58
M35	1344	866.333	825.667	653	348.667	146	547	51
rs370646424	1146	928.333	1129.33	623.333	769.667	103.333	401	46.3333
M52	2453	1976.67	1394.67	752.667	616.667	372.333	1031.67	127
M76	3348.33	2165.33	2071.67	1643.33	1440.33	477	291.333	458.333
M119	2563.67	1631.67	1558	885.333	650.333	251	463	867.333
M124	0	0	0	0	0.666667	0.666667	0	0.333333
M123	0	0	0	0	0.333333	0.666667	0	0.333333
M122	667	380.667	324.333	257.333	125.667	68.3333	47.3333	82.6667
M112	553.667	392	387	305.333	283.333	24.3333	66.6667	41
M96	271.333	264.667	155.667	137.333	37.3333	8.33333	10.3333	28.3333
rs377487780	430.667	435.333	219.667	262	383.333	40	91	170
M26	587.667	450.333	328.333	300.333	229	57	180.667	57
M45	3498	3018.67	2739.33	1896	5134.33	629.333	1601	1065
rs2032620	0	0	0	0	1.33333	70	0.666667	0
M150	5038.33	3663	2787.33	3520.67	4885.67	957.667	1150.67	896.667
M55	3022	2765	2613.33	2658.33	893	315	1375.33	895.667
M67	2133.33	1469.33	1435.67	1066	1625.67	544.333	278	382.333
M75	191.333	108.667	113	71	133	32	19.6667	12
M81	1470.33	1353.67	865.333	613	1021.33	217.667	435.333	233
M78	2454	1957	1950.67	1011.67	1730.67	586.667	979.667	474
M70	3584.33	2762.33	2227	1700.33	1827.33	1036.67	761.333	510
M69	4150	3696	3238.67	2440.33	2435	892.333	1308	780
M132	1434.33	1120.67	985.667	538	328.667	272	356.333	83.3333
M89	2568	1867.67	2198.67	2136.33	1619.33	449.333	327	205.333
P287	1886.33	1089.67	1524.67	941	1297.67	331	375	30.6667
M268	624.667	366.667	346.333	267.333	345.667	51	108.333	44.3333
M269	618.333	363	343	265.667	340.667	52.3333	106	44.3333
M304	925	861.667	503.333	367.333	517.333	79.3333	327	89
L902	2850	2009	2114.33	2696.67	2375	489	610	709
F3393	3349.33	2657.67	2172.67	2276.67	2744.67	469	1762.33	1296
rs200088571	2085.33	1726.67	1766.33	1567.33	2389	432.667	356	444.333
M34	2239.33	1588	1556.33	1207.33	1206	411	983.333	0
M342	1180.33	765.667	898.667	622.667	386.667	135.333	328.667	39.3333
P15	1192	773.667	905	627.333	394	137.333	336	39.3333
L54	2887.67	1884.67	2840.33	2557.33	2757.33	546.667	1164	585.333
M420	1803.33	1171.33	1213.33	802.667	635.667	196	309	127.333
M526	173.333	146	91	109	22	4.33333	24	8
M458	3391.33	2650.33	2592.67	2120.33	3238.33	996	706.667	2342.33
P305	0	0	0	0	0.666667	1.33333	0.333333	0
M130	1218	714.333	499.667	496.333	446.667	135.667	208.667	138.333
M410	4471.67	3695	3805.67	2233.67	4211.33	1219	2155.33	947.667
Z5857	2890.33	2289.33	1776.33	1566.67	1866	375.667	1586.33	965.667
rs893924838	1139.67	855	541	367	786	47	120	226.667
M343	3624.33	2838.67	2586.67	3373.67	4064.33	693.667	949	1878.33
M357	1359.67	1000	940.667	687	590.667	73.3333	310.333	210
rs376844020	543.333	409	352.667	209.333	309.333	66.3333	256.667	85
rs1294078295	2837.67	1986.67	1980.33	1501.67	1633	342.333	322.333	312.667
V38	5217	4261.67	3015.67	2740	3735.67	356.333	572.667	740
V13	4242.33	3603.67	4210.33	3132.67	5722	774.667	1771.33	969.333
rs1331306868	3094	2382.33	2273	1734.33	1436.33	437	737.667	1483.33
L413	2303	1766.33	1371	1506	1149.67	254.667	805.667	415.333
M578	1374	1098.33	995.667	836.667	444.333	163	607.667	137.333
JST002611	5868.33	3723.67	3969.67	4822.33	7515.67	688	1930.67	1104.33
Z93	1649.33	1135.33	1192.67	780.333	1047.33	231.667	170.667	248
P186	2890	2218	1890.33	1630.67	2334	213	942	741
M12	3263	2651.67	2663.67	2400.33	2283	653.667	2218.33	307.333
D-F6251	331.333	246.667	120	117.333	32.3333	8.33333	24	2
rs201036347	880	744.333	568	577.333	422	93.3333	270	56.3333
P295	3562.67	2970.33	2296	1435	2613.33	329.333	1285	248.667
F1096	1028.67	619	517	446.333	967	241.333	548	234.667
P326	3060.67	2022.67	2067.67	1625.33	1231.67	221	184.333	1497
M417	3789.67	2703.67	2715.67	2617.67	3737.33	419.333	1496	1152.67
L22	911.667	586.333	666.333	556.667	276.333	137.667	327.333	100.667
F1329	1420.67	984.667	1187	706	395	165	394.667	464
rs536354358	1618	1131.33	1560.67	1156	1369.67	107.667	228	222
P256	2847.67	2235.67	1873	1449.33	1810.67	310.333	88	1461.67
total	246192	189357	177106	151992	170930	39570	78858.3	44630.3
minimum	0	0	0	0	0.333333	0.666667	0	0
medium	2051.6	1577.97	1475.88	1266.6	1424.42	329.75	657.153	371.919
maximum	5930.33	5020	4210.33	4822.33	7515.67	1330	3742.33	2342.33

## Sheet: Table S5
Table S5. Mean coverage obtained for autosomal markers for casework samples
	Sample C1	Sample C2	Sample C3	Sample C4	Sample C5	Sample C6	Sample C7	Sample C8	Sample C9	Sample C10	Sample C11	Sample C12	Sample C13	Sample C14	Sample C15	Sample C16	Sample C17
	bone	bone	trace	trace	blood	blood	blood	blood	blood	blood	blood	blood	blood	blood	blood	blood	blood
	125pg	31pg	62pg	125pg	1ng	1ng	1ng	1ng	1ng	1ng	1ng	1ng	1ng	1ng	1ng	1ng	1ng
	DI 1.4	DI 1.2	DI 1.6	DI 1	DI 1.1	DI 0.9	DI 1	DI 0.9	DI 1.6	DI 2.2	DI 7	DI 1	DI 1	DI 1.3	DI 1	DI 0.8	DI 0.8
SNP ID																			high
rs10007810	2038	170.5	3622	2678.5	3178.5	1474.5	2429	4260	5145.5	3751	3091.5	2988.5	3524.5	2340	3389.5	4844	3330
rs10108270	2622	252	5050	3737	4008	3584	3715.5	6147	5269.5	4404	2522	4574	4527	2873	4528	5379	4185.5
rs10236187	2473	312	3204	2860.5	3745	3665.5	3400.5	5135	4860	3659.5	2082.5	4298	4121	2616.5	3508	4162	4548.5
rs1040045	2248.5	156.5	2895.5	2487	3324	3281.5	2678.5	4972.5	3736	2890	1048.5	3822	3139.5	2090.5	3318.5	3753	3730
rs1040404	1937	63	3611	3853.5	3674.5	3331	3197.5	4918	3839.5	2323.5	1070.5	3263.5	3912	2219.5	3605.5	4136.5	3676
rs1042602	1494	102.5	3518	2397	2876.5	2205	2565.5	4439	3823	2620	1970	3127.5	3287	2103.5	3254	4334	2569.5
rs10496971	781.5	70	1457.5	1559.5	3266	2825.5	2027	4307.5	3969.5	2534.5	1681	3670.5	3310	2199.5	2916	4039	3301.5
rs10497191	1912.5	160	5761	4927.5	2753	2785.5	2434.5	4267.5	4043.5	3258	2715	2937.5	3238.5	2310	2864	3030.5	2814
rs10511828	1653	178.5	3679.5	3665	2749	2661.5	2438	4504	3558.5	3283.5	1305	3093	3207.5	2197.5	3149	3333.5	3453
rs10512572	707	54	1564.5	3486	1641.5	1465	1408	1884	2291.5	1550	1781	1713.5	1013	1456.5	1878.5	1649	2130
rs10513300	2709	135.5	5351.5	4841	3754	4519.5	3588.5	6462	5079	3798.5	1316.5	4278.5	4272.5	2827	4024	4900.5	4678.5		low
rs10756819	34	2.5	90	187.5	449	772.5	1363.5	722	333	530.5	434.5	212	413.5	326	1507	326.5	401.5
rs1079597	3965.5	208	4364.5	5178	5674.5	5083.5	4977.5	7727.5	6161	4428	2287	6267.5	5592	3490.5	4909.5	7025.5	6123
rs10839880	1787.5	122	3453	4133	2713	2639	2906.5	4223.5	3625.5	3412	1618.5	3091.5	3244.5	2425	3419.5	3438.5	3330.5
rs10954737	2652	135	3492.5	4453.5	4130	3877.5	3011.5	5000.5	4550.5	3857.5	3863	4940.5	3970.5	3337	3077.5	4134	4967
rs1110400	1224.5	66	966	2002.5	2220	2325.5	2061	2953	2487	3875.5	1086.5	2804	2331	2067.5	1943.5	1909.5	3424
rs11227699	2428.5	180.5	4210.5	3614	3716.5	2282.5	1871	4299	4409.5	5582.5	3236	3248.5	3237	2236.5	2821.5	3461.5	3089.5
rs1126809	1009	47.5	1938.5	1866.5	1875	1806.5	2325	2829	1941	2099.5	1018.5	1818	2011	1404.5	2643	2265.5	1887.5
rs1129038	3072	259	3537	3964.5	3427.5	3344	3451	4858.5	5243.5	5232.5	3358	4510.5	3664	2987.5	3463	3478	4263.5
rs11547464	1224	65.5	966	1989.5	2220	2327.5	2061.5	2947.5	2483	3880	1085.5	2805.5	2333.5	2068	1942.5	1908	3426.5
rs11652805	452.5	45	360.5	658.5	1365	1208	1100.5	2061.5	1510.5	1496.5	545	1842.5	1522	1094	1106.5	1490.5	1582
rs12130799	2387.5	131.5	4599	3758	3612	3935	3465	6290	3999.5	2782	1528.5	4437	3851.5	2319.5	3848.5	4364.5	4250
rs12203592	2199	153.5	2100	2538	2678	2050	2296	3569	3994	4155.5	2390	2535.5	2730.5	2368	2748	2732	3218
rs1229984	2039	135	2992.5	3666	3601.5	3380.5	3304	4522	4341.5	2673	1585	3561.5	3848	2811.5	3585	4120.5	3592
rs12441727	1834.5	157.5	1750.5	2257.5	3873.5	3145.5	2894	4761	3327	3399.5	2538	3599.5	3378.5	2472.5	2702.5	3847	3432
rs12498138	1062	72	1809.5	4163.5	2433	1997	2689.5	3250.5	2421.5	1550.5	597	2781	2683	1707.5	3078.5	2631	2263
rs12544346	3010.5	170.5	4616.5	4293	4397.5	3990.5	3880.5	6011.5	5616	4167	1858	4977.5	4473.5	3069	4765.5	5209	4413.5
rs12629908	2093.5	204	2050	2801	2589.5	2756	2913	3905	2669.5	1538	723	3428	3110	1621	2832.5	3133	3181.5
rs12657828	2355.5	196.5	5499	4615.5	3331	3814	3275.5	6505.5	5270	2224	1271.5	4470	4882.5	2531	4067	5465.5	4000
rs12821256	1766.5	124	4278	3959	2498.5	2102	1937	3223	2763	2405	2070	2294	2567.5	1762	2602	2809.5	2733.5
rs12896399	1364	78	2494	2500.5	2342.5	2095	2132	2933	2540	1857.5	1058.5	2145.5	2347.5	1427.5	2267	2564.5	2258
rs12913832	2349	113.5	3888.5	3566	3444	3165.5	2633.5	4508.5	3967	4245	2334.5	3466.5	3219.5	2749.5	3107.5	3935	3749.5
rs1296819	2721.5	221.5	3938	4018.5	4136.5	3048.5	3365.5	5918.5	4274	3594.5	1666	4412	3704	2524.5	3864.5	4182	4264
rs1325502	2609.5	225	6606.5	5921.5	3829	3402.5	3256.5	5568	4990	4072	2362.5	4100.5	3795.5	2751.5	4256	5042	3931.5
rs13400937	1238	82.5	2247	2102	1247.5	1403.5	1238	1757.5	1547.5	1347	634	1599	1475.5	1042.5	1711.5	1568	1475
rs1369093	1298	78	2180.5	1845	1547.5	1774.5	1994.5	3109	2359.5	1299.5	577.5	2190.5	2426.5	1266.5	2209	2477.5	2043.5
rs1393350	2518.5	100.5	4859.5	4826	3858.5	3459.5	3327.5	5350.5	3810.5	4347.5	1852	4155.5	3886	2923.5	3825.5	3336	5204.5
rs1407434	1473.5	164	5249	4631.5	2542.5	1923.5	1904.5	3592.5	2638	2923.5	1929	2667	2540.5	1964	2791.5	2582.5	2133
rs1426654	1780.5	100.5	4211.5	4691	3328	2798	2601.5	4077.5	2807	3496	3305	3299.5	2991.5	2454	3034	3339	3263
rs1462906	2395.5	149.5	4456.5	4789.5	3441	3498.5	2826.5	4818.5	3968.5	3623.5	1439.5	3834.5	3336	2771.5	3649.5	3720	3645.5
rs1470608	6.5	0	9	22.5	95.5	144	322.5	103.5	80.5	90.5	141	19	61	47	424.5	72.5	52
rs1471939	1506.5	99.5	1653	2738	2050.5	2172	2636.5	3589	2040	1106	613	2742.5	2575.5	1465	2598	2400.5	2616
rs1500127	1847.5	86	2877	2895.5	3136	2489	2765	4078.5	3240	2081.5	984.5	3099	3207.5	1950.5	3116.5	3315	3358
rs1503767	1657.5	150	2922.5	3126.5	2040	1889.5	2175	2594	2129.5	2213	558.5	2435	1310.5	1679	2081.5	2288	2676
rs1513056	2853	334.5	3311	3121.5	3868	4008	4119.5	6386.5	4013	2744	1110.5	5451	4632.5	2834	3832.5	4987.5	5319
rs1513181	2426.5	109	5726	4439	3323	3886	3262.5	5919.5	4957.5	3453	1580	3967	4259.5	2982	4322	4487	4212
rs1545397	231	7	314	638	815	1090.5	1761.5	1093.5	623.5	843.5	574	449.5	643.5	591.5	1674	668	738
rs1569175	1031.5	122.5	1786	2036	1272.5	1439	1656	1999	1610	1154.5	338.5	1714.5	1734	1015.5	1727.5	1813	1616
rs1572018	1427	92	2344	2898.5	2340.5	2666	2473.5	3657.5	2903	1675.5	885.5	2511.5	2959.5	1580.5	2729.5	3182.5	2659.5
rs1667394	1502.5	146	4260	4638	2186.5	2157.5	2073	3292	2772.5	2586	1701	2341	2325	1843	2790.5	2522	2090.5
rs16891982	2147	122	5035	3987.5	2768.5	2394	2459	4557.5	4194.5	3930.5	3112	3481	3665	2265	3526.5	3968	3315
rs17128291	2152.5	163.5	2851	3230	3300.5	3005	2547	4225.5	3771	3120.5	1275	3059.5	2963	2269	3218	3154	3195.5
rs174570	3189	296.5	2279.5	2794	3827.5	3890	3642	6451.5	4104	4113.5	1880.5	5502	3942	2884.5	3419	4655.5	4659
rs1760921	2578.5	175	2686	3667.5	3558.5	3153	3342.5	4866.5	3999.5	4737.5	3006.5	4111.5	3396.5	3011.5	3303.5	3466.5	4358
rs17642714	2561	140	5498.5	4432	3643.5	3768	3414.5	4457.5	4679	4625	3851.5	4388	3676.5	2903.5	3652.5	3665.5	4291
rs1800407	1733.5	147.5	2154	2047	1893	1634.5	1605	2927.5	2846.5	2564	1395	2199	1926	1666.5	1825.5	1998.5	2548
rs1800414	3745	307	6224.5	5652.5	4704	3747.5	3413	6328	6581	5164.5	3613.5	4743	4690	3494.5	4493.5	4812.5	4950
rs1805005	1926	145.5	3578.5	3003	4183	4753	3628	6985	5365	6302	2639.5	4738.5	5011.5	3429.5	4279.5	5367	5450.5
rs1805006	1941.5	148.5	3599	3031.5	4204.5	4787.5	3639	7040.5	5395	6329.5	2663	4774	5039.5	3438.5	4294.5	5403	5486.5
rs1805007	1225.5	66	967	2003.5	2219.5	2330.5	2065.5	2960	2482.5	3879	1088.5	2804	2332	2070	1943.5	1910.5	3426.5
rs1805008	1223	66	966.5	2000.5	2214	2327.5	2062.5	2950.5	2485.5	3875.5	1088.5	2804	2332.5	2067	1942.5	1910.5	3422.5
rs1805009	498.5	26	747.5	825	3042	3030	2025.5	4356.5	2544	3506.5	1194	3653	3389.5	2309.5	2083	3018	3477
rs1834619	2122.5	74.5	3262	3050	2823	3686	3560.5	4999.5	5279.5	2567	1354.5	4447	4246	2236.5	3449.5	4760.5	4010.5
rs1837606	3564.5	295.5	4539	3691	4939.5	5344	3500.5	7379	6455.5	5918	4015.5	5242	5160	3730	4616.5	6241	5358
rs1871428	2523.5	133	2222.5	2523	3230	3053.5	2621.5	4547.5	3537	4036.5	1645	3547.5	2903	2511.5	2709	2969.5	4092
rs1871534	2254.5	105	2190.5	2401.5	2793.5	1910	2054	3161.5	3563.5	4022.5	4080.5	3197	1933.5	2345	1945	2405.5	3055
rs1876482	2049	181	2992.5	2912	3197.5	2747	2783	4072	4044.5	3440.5	2838.5	3218.5	3380.5	2392.5	3153	3423.5	3336.5
rs1879488	1562	187	1605	1773.5	2439	2356	2173.5	3483.5	2277	3004.5	2198.5	2607	2368	1845	2110.5	2412.5	2889.5
rs192655	1160.5	102	2969	2656.5	2089	1822.5	1951	3121.5	2851	3056	2299.5	1708	2540.5	1987	2809.5	2679	2093.5
rs1950993	2151.5	192	4483	3936	3417.5	3733	3081	4844	4428.5	4092.5	1926.5	3569.5	3977.5	2972	4256	3922.5	4147
rs2001907	2033.5	142	2260	2388	3684	3420.5	3290	5564.5	3586.5	1991	1040.5	3687.5	3781.5	2193	4086.5	4251	3554.5
rs200354	2107	178	2112.5	2436.5	4441.5	4684	4648	7273	5194	3972.5	1274.5	5606	4307	3400.5	4112.5	5119	5800
rs201326893	1223.5	66	967	2003	2221.5	2330	2066	2959.5	2487.5	3878.5	1088	2808.5	2334	2069	1943.5	1911	3427.5
rs2024566	1831.5	74	1977.5	2618	2552	2288.5	2449.5	3677	3383	3088.5	1905	2665.5	2278	1890	2463	2827.5	2666
rs2030763	2301.5	144.5	3690.5	3973	3633.5	3195	3185	4930	4939.5	3540	2855	3651	3600	2979	3978	3841	4191
rs2033111	2849.5	207	5869	6394.5	4203.5	4174.5	3250.5	5646.5	5503.5	4630	3210	4261	4293.5	3311.5	3738.5	4744	4031.5
rs2042762	1446	98	2540	2171.5	2111	2544	1828	3341.5	2653.5	1500.5	799	2628.5	2337	1651.5	2192.5	2465	2901.5
rs2070586	2265	119.5	3185	2846.5	3349.5	2637	2284.5	3440.5	4582.5	4809.5	3812.5	3563.5	2402	2914	2316	2462.5	3135.5
rs2073821	3001.5	333	3062	2900.5	3572.5	4272.5	4392	5627.5	5553	5253	2726	5777	4773.5	3333	4617.5	5152.5	6095
rs2125345	2560	243	4693.5	4106.5	3297	3306.5	3080.5	5518	4166.5	3430	2582	3271.5	3670	2506.5	3327.5	3669	3346
rs214678	1596	110.5	3497.5	3444.5	2856.5	2105	2188	3351.5	3136.5	3708	2645.5	2782	2516.5	1969	2284.5	2220	2928.5
rs2166624	2136	95.5	3335	3748.5	3432	3532	3558	5904	4312	1930	899	4228	4088.5	2361	3717.5	3941.5	4240
rs2196051	768	71	1334	1870	2045	1716	1875.5	2546.5	1692	917	337.5	2066.5	1725	1221.5	1943	1981.5	1995.5
rs2228479	1935.5	148.5	3590	3023.5	4192.5	4777.5	3628	7024.5	5388	6315.5	2657	4761	5025	3440.5	4287.5	5384	5469
rs2238151	2514	171.5	5476.5	5350	4315.5	3500.5	3663	6105.5	4168.5	5245.5	5415	4153.5	3933	3038.5	3707	4834	4935
rs2238289	2051.5	218	5302.5	4490.5	3412.5	3189	2434	4725.5	3945	3725	2785.5	3283	3621.5	2381.5	2984	3871	3189.5
rs2306040	1379	102	2647	2804.5	2358	2060.5	1989	3313.5	2774.5	2517.5	1655	2365	2460.5	1718	2328	2498	2240
rs2330442	2552.5	161	3217	4138	2867.5	2583	2746	3978.5	2784	2254	602.5	3229	3073	1670.5	3246.5	2912.5	2839
rs2357442	2426.5	185.5	3385	3048	3403.5	2705	2506.5	4217	4323	4421.5	4193	3746	3116.5	2835.5	3254.5	3732.5	3731
rs2378249	1566	96.5	2680	2440	2320.5	2242.5	2242	2931.5	3086	2373.5	1473	2819	2612	2062.5	2300.5	2883.5	2773.5
rs2402130	1412	197.5	2901	2531	2200.5	2323	1904.5	3588	2736	3451	1382.5	2637.5	2419.5	1831.5	2239.5	2740.5	2617.5
rs2416791	1831.5	113	2582	2279.5	2540	2341.5	2143	3130.5	2379	2425	1237.5	2938	2432.5	2162.5	2101.5	2637.5	2562.5
rs2504853	2784.5	174.5	4254	3767	2997.5	2822	2347	3923	4951	3131	4033.5	3653.5	3413	2350	3343.5	4598.5	3545.5
rs2532060	2802.5	213.5	3270	3763.5	3462	2810	3054.5	3882	4605.5	4604.5	4356.5	3687.5	2959	2859	2953.5	3845.5	3881.5
rs2593595	2509.5	259.5	3321	3504	3801	3404.5	3601.5	4907	4294.5	2467	1066	4842	4135.5	2236	3653.5	4093	4188
rs260690	2170	181.5	3372.5	4374	2631	2746	2508.5	4249.5	4677.5	4278.5	2020.5	2988	3191.5	2774	3370	3220	3386.5
rs2627037	1739.5	114.5	3684.5	2802	2973	2272	2774.5	4148.5	3553	2388.5	1145.5	3090	2988	1876.5	3429	2997.5	3021
rs2702414	1494	174.5	4439	4226.5	2623.5	2769.5	2371.5	2904.5	3174.5	2467	829.5	2860	2982.5	1964.5	2993.5	2776	2777
rs2814778	1859.5	102	1521	2141.5	2322.5	2027.5	1897	2919.5	2832.5	4165	2237.5	2726	2043	2300	2315.5	2355.5	3322.5
rs2835370	2734.5	156	2568.5	3127	3683	2728.5	2516.5	3678	4011.5	4531	5032	3575	2574.5	2929.5	3026	3212	3591
rs28777	2484	143	3351.5	3648.5	3463	2674.5	3125	5393.5	4317	5258	2511.5	4217	3660.5	2950.5	3281.5	3575.5	4243.5
rs2899826	3362.5	492.5	6162.5	5983	4773.5	3582	3307.5	5602.5	6181.5	5720.5	5775.5	4340	4072	3487	4128.5	4792.5	4378
rs2946788	2826.5	274.5	5778.5	4544.5	3659.5	3399.5	3210.5	5209.5	4314.5	3061.5	2270.5	3708	3743.5	2848	3687	4620	3663
rs2966849	2242	267	2001.5	1957.5	2665.5	2179	2030	3790.5	3531.5	4366.5	2529	3175.5	2564	2170	2399	2948	2727
rs2986742	1745	128	1284.5	1353.5	2418.5	2159	2084	3256.5	3926.5	4079.5	2718.5	3042.5	2311	2470	2202.5	2435.5	2987
rs310644	1719.5	123.5	3674.5	5095.5	3587	1424.5	3011	3699	3622	2751.5	1395.5	4437.5	1104.5	1793	3603.5	3915.5	3856
rs3114908	927.5	38.5	926	633	1088.5	934	818.5	1291	1350.5	1559	830.5	2000.5	1265	852.5	780.5	967	1311
rs3118378	1563	207.5	3628.5	3923	3030.5	3224	2653	4942.5	3407	1961.5	590.5	3484	3398.5	2082	3427	4266	3395.5
rs316598	3361.5	283	2688	3745.5	3540.5	4062	4113	6026	5449	5420.5	2157.5	5606	4485	3146	3484.5	6066	5411.5
rs316873	2073	147	3042	3995	2723.5	2510.5	3053.5	3094	4575.5	3608.5	2206	3100	3511	2518	2914	4013.5	3381.5
rs3212355	1746	71	1896	2664	2994	3090.5	2584	4687	3404.5	4624	2342.5	3531.5	2799.5	2337.5	2743.5	3012	3597.5
rs32314	2161	139	2732	3582	2717	2303.5	2211.5	3444	3389	3953	2826.5	2738.5	2511	2555.5	2511	3416	3644.5
rs37369	2118.5	173	3055.5	2915	2536	2438.5	2108.5	3725.5	4611.5	4566	3175.5	3579.5	2894	2628	2786	3231.5	3274.5
rs3737576	2129	284	4475	3650	3952	3117.5	2536	4687	4971.5	3787.5	3039	3265.5	3666	2684.5	3934.5	4744	3651
rs3745099	2602	133	7597.5	7182	3453.5	4055.5	3154.5	4739.5	4976.5	4589.5	2691	4464.5	3795.5	2791	3861.5	3753	3575
rs3784230	1517	67.5	1203	1545	2008.5	1606	1571.5	2382	2543.5	2631	2702.5	2192	1416	1457.5	1411	1887.5	2043
rs3793451	3245	345.5	5100	4729	4243.5	3655	3160	5935	5579.5	9252.5	3997.5	4518	3947.5	3511	4169	5241	4498.5
rs3793791	2279.5	87.5	3108	2402	3411	2770	2954	4276	4350	4133	3269	3413	3037	2662.5	2982.5	3191.5	3375
rs3811801	2668	131	4607.5	5138.5	3702.5	3306.5	3193.5	4285.5	5627.5	4602	3001	3122.5	3582.5	2978.5	3944.5	4498.5	4143.5
rs3814134	2530.5	243	2384	3264	4162.5	3943.5	4078.5	5583.5	4788	4609.5	2255	5125.5	3447.5	2988	3696	4613	4560
rs3823159	1300	99.5	2440	2507	2726	2547	2169.5	3813	3569.5	2960	1620.5	2852	3200.5	1946.5	3043.5	3120	2656.5
rs3827760	3139	187.5	4164	4935	4512	4177	3232.5	6159.5	6688	6162.5	6175.5	5356.5	5299	3847.5	4243.5	6565.5	3805.5
rs385194	1826.5	115	3274.5	3333.5	2794	2700.5	3289.5	4843.5	3888	3250	1266.5	3203.5	3661	2632.5	4262	4004	2935.5
rs3907047	3401.5	199.5	6811	5583	4638	3290.5	3302.5	5569	5511	5197.5	5719.5	4452	4818.5	3221.5	4497	5890	4478.5
rs3916235	1225	221.5	1402.5	2740	1991.5	1886.5	2390	3616	2369	1360	359	2968.5	2212.5	1363.5	2386	2473.5	2447.5
rs3943253	1679.5	65.5	3579.5	3834	2760	2785	2697.5	4148.5	3782.5	2601	1142.5	3004.5	3156	1986.5	3386	3247	3342
rs4411548	1986.5	329.5	2764	3485	2653	3195.5	2630	4784.5	4334	3887.5	2023.5	3621	3310	2346	3270.5	3727.5	3300.5
rs4458655	1668	94.5	2005.5	2248.5	2499	2888	2695	4534.5	2875.5	1800	599	3769	3053.5	1926	3236	2980	3235.5
rs4463276	3276.5	260	5572.5	5633	2634	4147.5	3974	6351.5	6418	4338	1926.5	4375	4932.5	3174.5	5614	6202.5	4160.5
rs4471745	1091.5	36.5	3200	3717.5	1506.5	2612.5	2990	4274	2951.5	1857	689.5	3388.5	3420.5	1728.5	2975	3417	3704.5
rs459920	3559.5	130.5	3962	4569	5662	6509.5	4852.5	9584	8287	8330	4237.5	7018.5	7112	4995.5	5444	7362.5	6130.5
rs4666200	2595.5	188.5	2542.5	3285	1982.5	2359	2882.5	3217	4247	4294	2498	3318.5	2708	2752.5	2887	3464.5	3625
rs4670767	1900	133	3613.5	4012.5	3419.5	3883	3200.5	4990.5	3851.5	2528	844	3728.5	4169	2411	3959.5	4243.5	3480.5
rs4717865	2762	208	3078	2400.5	3422	2943.5	2902	4120.5	4953	4540	3906.5	3857.5	3636.5	2859	2793	3724	3763.5
rs4746136	1970	197.5	2103.5	3266.5	2782.5	2539	2731	3911.5	2739	2101	717.5	3193.5	2673	1669	2299.5	2981.5	3003
rs4781011	3054.5	167.5	5939.5	5851.5	4156	3703.5	3093.5	6260.5	5705	5105.5	3622	4464.5	4458	3159	4630	4568	4581
rs4798812	1915.5	188	2357.5	2472.5	2445.5	2181	1871.5	3153.5	3695.5	3625.5	2643.5	2640.5	2748	2009	2338.5	2747	2692
rs4821004	2297.5	272.5	2681	2224.5	3124.5	3041.5	2734.5	4618.5	4208	4509	3042.5	4480.5	2960	2653	2663	3439.5	3825
rs4833103	1874.5	156.5	2865	3208	2769.5	2113	2099.5	3108	2065.5	2678.5	2464	2438	2442.5	1967.5	2457.5	2658	2512
rs4880436	1675.5	185	873	1454.5	3303.5	2850	3053.5	3712.5	2732	3595	865.5	4136.5	2657.5	2112	2631.5	2361.5	4186.5
rs4891825	1785	119	4455	2838.5	2878.5	2641	2142	5008	3552	3211.5	1639	3130	3372	2207.5	2986	3225.5	3252.5
rs4908343	2131	156.5	2240.5	1967	2753	3192.5	1799.5	5126	3438	5077.5	1904	3859	3032.5	2840	2740.5	3380	3822
rs4918664	2072.5	152	1805	1980	1954.5	2125	2222.5	3881	2551.5	2118.5	626	3087	2561	1619	2439	2665.5	3128
rs4918842	2549.5	110	3551	3163	3854	3339	3125.5	5292.5	4948	3668.5	2149	3951	4016	2646.5	3796.5	4438.5	3932.5
rs4951629	2777.5	140.5	2322.5	3992.5	4358.5	4129.5	3848	6954.5	4877.5	3101	1517	4740	4665	2860.5	4024.5	4957.5	4747
rs4955316	3123.5	278	6824	5040	4706.5	4209	3613	7416	6854.5	4446.5	3578.5	4911	5838.5	3256	4853.5	5666	5118
rs4959270	1716.5	95.5	1744.5	2642.5	2248	2282.5	2432	3282	2481.5	2364.5	1349.5	2824	2415.5	1690	2113.5	2397.5	2737
rs4984913	2211	344.5	3562.5	3450.5	3216.5	4184	3832	7685.5	4637.5	4167	4114	4434.5	4946.5	2704.5	3710	4859.5	3989.5
rs5768007	2278	201	3177	3125.5	3151.5	3091.5	3190.5	4674	3922	3892	1431.5	3590	3044.5	2138.5	2937.5	3466	4175
rs6059655	2650.5	188	1559.5	2438	3666.5	3462.5	3333.5	4444	3512	4284.5	1498.5	4410.5	3505.5	2729	3008	3451	4393
rs6104567	2031.5	238	2987.5	2728	2148	2501.5	2527	3415.5	2529	1501	466.5	2865.5	2824.5	1571.5	2881	2818.5	2939
rs6119471	2980.5	246	6910	5188	5564	4049.5	4134	6921	6702.5	5683	4172.5	5268	4824	4181	5035	5649	5277.5
rs6422347	2152	156.5	4463	2893.5	2587	2130	2118	3420	3776.5	3465.5	3791	2696.5	2485.5	2014	2247.5	2798	2478.5
rs6451722	2053.5	101.5	3960.5	3846	2989.5	2794	2491.5	3504.5	3563	3482	1827	2767.5	2642.5	2543.5	2628.5	2878	3330.5
rs647325	2318.5	125.5	3419.5	3250.5	2889.5	2949.5	2508	3889	4284	5117	3105.5	2962.5	2631.5	2750.5	2918	3212	3672.5
rs6497292	3367	210	3541.5	2970.5	3850	4443	3462.5	7492	5603	4967	2153	5453.5	5435	3806	4313.5	5620	4911.5
rs6541030	3079	276.5	5440	3309.5	3429	2909.5	2613.5	5153.5	5397.5	5945	4790.5	3854	3672	3186.5	3244.5	4603.5	3078.5
rs6548616	1812.5	114	3791	3658.5	2893	2304.5	2033.5	4243	3443.5	3214.5	1639.5	2293	3089	2110	2736.5	3137.5	2964
rs6556352	1812.5	121.5	2309	2345	1385.5	2100	2234.5	2825.5	2198	1472.5	230.5	2625	2638	1304.5	2329	2312	2042.5
rs671	1841.5	146	1785	2934	2857.5	2852	2250	3597.5	3373.5	2935.5	1807.5	3367.5	2835.5	2338	2265.5	3023	3474.5
rs6754311	3628.5	454.5	6181.5	6805	4684	4522.5	4332	7738.5	6559	4754	4454	5165	5593.5	3524.5	5376	7040	5360.5
rs683	1277.5	64	2078	2557.5	1957.5	1457	1778	2911.5	2271	1636	1612.5	1718	2273.5	1422	2377.5	2726.5	1861.5
rs6990312	1535.5	113	3069	3001	1723.5	1727	1761	2055	3737	2640.5	2272	2277	2663	1617.5	2594	2809	1970
rs705308	2898.5	221	5322	4393.5	3747	3027	3068.5	4763.5	5170.5	4518	3722	3962	4033.5	2881	3942.5	4043	3803
rs7226659	2629	88.5	7385.5	7199	4936.5	4141	3579	6833	5015	3488.5	1978	4329	4997	3108.5	4830.5	4836.5	3945
rs7238445	2431.5	333	2512	2852	2444	2751.5	3542	3839	3527	2352.5	1179.5	3916	3797	2799.5	2909.5	3921.5	4018
rs7251928	2004.5	113.5	2474	1961	3787	3147.5	2442.5	4537.5	3401.5	4554	2984.5	3801.5	2905	2415	3017.5	3941	4105.5
rs731257	2433.5	180.5	2743	3309	3310	3645	3249.5	5793	3399.5	2214	1322	3946	3669.5	2473	3256.5	4500	4027
rs7326934	1634.5	124.5	2994	2848	2492	2393	2115.5	3340.5	3283	3321.5	2624.5	2812	2503	2037	2516.5	2598.5	2944
rs734873	2322	151.5	3895	3827	2850	2167	2980.5	3336.5	3808.5	4550.5	2057	3195.5	1403.5	2486	3483.5	3504	4077
rs735480	3121.5	365.5	6028	4535	4939	4097.5	3685.5	8195	6852.5	5269	3145.5	5838	6033	3489	5179.5	6527.5	5044
rs7421394	324	48.5	520.5	396.5	1652.5	1316.5	1081.5	2930	2137	1060.5	601.5	2163.5	1990.5	1050	1462.5	2452	1631
rs7554936	2568	161	5783.5	5346	3567	4446	3377.5	5651.5	5322	4248.5	2666.5	3975	4693.5	2790.5	3976.5	4919	4367
rs7657799	2540	187.5	3002.5	3188	3934.5	3805	3791	5906	4266	3038.5	1196.5	4294.5	4395	2638	4069.5	4006.5	4387.5
rs7722456	3441	141	2942	2859	5277.5	4894	3851.5	7629.5	4443.5	4155.5	1803.5	5405	5036	3016	4141.5	5723.5	5470.5
rs772262	2439.5	287	9277.5	5805.5	3475	3142.5	2602	4812	3828	3174.5	2573.5	3618	3792	2650.5	3961	4725.5	3541.5
rs7745461	1410	133	2386.5	2213	3088	3051	2727.5	3942	3225	2676	1072	3335	3310	2043.5	2950.5	4194.5	3680.5
rs7803075	2974.5	250.5	5122	4031.5	4223.5	4005.5	3541	7307.5	6044.5	4397.5	2752.5	4960.5	4982.5	2843	4683	6511	4329.5
rs7844723	2357.5	90	3421.5	3666	2913	3045	2926	3727.5	3469	3401	1498	3312.5	3039	2508.5	2967	3136	3359
rs796296176	1410.5	98	1741	1509	3142	3607	2731	5179	3723.5	4309	1905	3390.5	3624	2557	3145.5	3817.5	4093
rs798443	1764.5	124	3508.5	3572.5	2898.5	2834.5	2669	3488	2820	1931	875	2973.5	3219.5	1955	2906	2985.5	3544.5
rs7997709	2002	149.5	3545	3236.5	1781.5	1625	2408	2964.5	3307	1542	267	3422	1762	1353	2959	2917	3531.5
rs8021730	1900.5	103.5	1165.5	1607.5	2343.5	1568	2112.5	2945	2649.5	2637	2079.5	2767	1987.5	1834	1962.5	2452.5	2845
rs8035124	2259.5	143.5	4977.5	3233	3201.5	2200	2528	3949.5	3647	3963	4131	3988.5	2299.5	2202.5	3168.5	2303	2284.5
rs8051733	2768.5	181.5	1795.5	2049.5	3308	2768.5	2521	4484	4268	5348.5	5013.5	3822	2815	2693.5	2656	3524	3760.5
rs8113143	3128	265.5	4376	3414	3832	3928	3425	5766.5	4595	4635.5	2589.5	4120.5	4570.5	3199	3993	5427	4513.5
rs818386	2956	305	5721	5820.5	4965	5305.5	4689.5	8724	5993.5	3172	2670.5	5894.5	6446	3304	6563.5	7548	6006
rs870347	1268	105	1897.5	1999.5	2390	2440	2086	3182	2509.5	2008	860	2361.5	2338	1383	2084	2252	2995.5
rs874299	2356	216	4579.5	3202	3115.5	3147.5	2596.5	5111	5572	4406.5	3001	3833	3709.5	2538.5	3907	3953.5	2994.5
rs881728	2749.5	158.5	2387.5	2670.5	3870.5	3517.5	2986	5042.5	4156	4000.5	2603.5	4326	3650.5	2580.5	3219.5	3694.5	4330.5
rs885479	1220.5	66	964.5	1998	2210.5	2325.5	2055.5	2946.5	2471	3865	1083.5	2794.5	2331.5	2061.5	1941	1905.5	3404
rs917115	1994.5	67.5	4528	3936	4044.5	3737	3867	5409.5	4961	3364	1439	4242	3974.5	2787	3919	4735	4886.5
rs9291090	2672.5	143.5	2569.5	2950	3220	2464	2628.5	4293	3934	4405.5	3115.5	3195.5	3130	2767.5	3128.5	3545	3739.5
rs9319336	2988	199.5	4247	3752	5173	5681	4806	8904	7104	5955.5	1379.5	6525	6293	3927	5181	7018	6764.5
rs946918	2607	77	3469	3731.5	3473	2512	2809	3708.5	3866.5	5347.5	3850	3742.5	2839.5	2555	3068.5	3082	3780.5
rs948028	2923	116.5	1548	2776	4679.5	4414	4023.5	6646	4657	3121	1095.5	6537	4534.5	3249	4271	4911	6011.5
rs9522149	2564.5	193.5	2512	2559.5	3390	2990	2705.5	3918.5	3509	4646	3660.5	4192	2967.5	2841.5	2906.5	2866	3806
rs9530435	2512	182.5	2989	2640.5	2165.5	2611	3742	4773	3646	3167	1522.5	3678.5	3467.5	1760	2712.5	3418.5	3202.5
rs9809104	1985	199.5	2768.5	2573.5	3073	2540	2318.5	4348	4042.5	3946	3042	3183.5	3002.5	2204	2720	3447	3293.5
rs9845457	2009.5	181.5	1994	2045.5	2143	1954.5	1854	2892	3753.5	3654.5	4665.5	2840.5	2305.5	1918.5	1950	2335.5	2458
total	423854	31835	659902	658908	623324	589557	555836	901394	782168	706055	428587	712408	661480	480886	635025	730290	714456
minimum	6.5	0	9	22.5	95.5	144	322.5	103.5	80.5	90.5	141	19	61	47	424.5	72.5	52
medium	2119.27	159.175	3299.51	3294.54	3116.62	2947.78	2779.18	4506.97	3910.84	3530.28	2142.93	3562.04	3307.4	2404.43	3175.12	3651.45	3572.28
maximum	3965.5	492.5	9277.5	7199	5674.5	6509.5	4977.5	9584	8287	9252.5	6175.5	7018.5	7112	4995.5	6563.5	7548	6764.5

## Sheet: Table S6
Table S6. Mean coverage obtained for Y-chromosomal markers for casework samples
SNP ID	Sample C1	Sample C2	Sample C3	Sample C4	Sample C5	Sample C6	Sample C7	Sample C8	Sample C9	Sample C10	Sample C11	Sample C12	Sample C13	Sample C14	Sample C15	Sample C16	Sample C17
	bone	bone	trace	trace	blood	blood	blood	blood	blood	blood	blood	blood	blood	blood	blood	blood	blood
	125pg	31pg	62pg	125pg	1ng	1ng	1ng	1ng	1ng	1ng	1ng	1ng	1ng	1ng	1ng	1ng	1ng
	DI 1.4	DI 1.2	DI 1.6	DI 1	DI 1.1	DI 0.9	DI 1	DI 0.9	DI 1.6	DI 2.2	DI 7	DI 1	DI 1	DI 1.3	DI 1	DI 0.8	DI 0.8
																			high
L804	658	123	481	954	1537.5	1556	1772	2448.5	1467.5	845.5	212	2336	1797	1017.5	1559.5	1607.5	1961.5
M429	231	22.5	115.5	301.5	373.5	544.5	482.5	619	597.5	236.5	57	615	612.5	307.5	723	596	392
M2	280	1	256.5	479	725.5	935.5	1084	1363.5	631.5	257	144.5	1161.5	785.5	670	1062.5	891.5	927.5
rs372295336	674.5	28.5	638.5	616.5	1091.5	1390.5	1449	2127.5	1162.5	804.5	159.5	2024	1345.5	1120.5	1386.5	1195	1486.5
P143	535	1	827.5	997.5	1468	1168	1554.5	2372	1641	751.5	275.5	1957	828	1233	1439	1654.5	2087.5
P58	16	1	10	13	43	59.5	92	80	37	28.5	6.5	64	78	45.5	72.5	71	57.5
rs867443824	298	48	347	291	754.5	1083	1016	1608	1074	522.5	148.5	1236.5	1245	733	1338.5	1027	1167.5
P49	297	48.5	343.5	296.5	730.5	1056.5	990	1562.5	1038	513	141	1199	1205.5	714	1291	1002	1151.5
rs746687632	860.5	113.5	462.5	726	1415	1933	2010.5	2654.5	1784	613	282.5	2386	2058	1403	1857	1886	2249
rs2040607	1078.5	37.5	1096	1258	2150.5	2395	3114	3382	2522	884	345	2760.5	2449.5	1807	2287	2457.5	3125
M22	1052	74.5	582	892.5	1529.5	2442	2415	3154	1888	869	219	2514	2231	1336	2541.5	3056.5	2554.5		low
M168	317	20.5	488.5	959.5	788.5	533	1719	1475	1131	610.5	169	1480	984.5	847.5	1566	1001.5	1482
M170	263	14	252	510	634.5	466	710.5	875	584	239	112.5	715.5	526.5	436	790	631.5	744
M181	679	1	305	893	996.5	1164.5	1374	2027	1234.5	460.5	230.5	1481	1613.5	858.5	1983	1851	1364.5
M182	1309	119.5	1082.5	1539	1887	2109.5	2203.5	3558.5	2537.5	1199	540.5	3096.5	3036.5	1695.5	2351.5	2450.5	2767.5
P96	668	54	381	686	1237.5	1133	1237	1864.5	1153.5	795	332	1777	1401.5	1102.5	1060	1317	1635.5
M184	403.5	28.5	291	637	455.5	494.5	711	900.5	613.5	328.5	91.5	795	566	420.5	752	570.5	716
M46	225.5	15	179.5	401	348	388	722	784	492	267.5	93.5	679.5	616	373.5	874.5	651.5	467
M174	845.5	133	854.5	780	1173	1792.5	2185.5	2768.5	1737	814	242	2124.5	1904.5	1468.5	1966.5	2071	1981.5
M172	532	52.5	553	835.5	1032	1040	1620	1977.5	1306.5	597.5	240	1382	1258	718.5	1794.5	1522	1385.5
M241	305	5.5	72.5	233.5	216.5	374	631	471	265	337.5	45	443.5	243.5	311	377	360	553
M242	309	6.5	74.5	237	220.5	381	650.5	480	267	343.5	45.5	453	246.5	315	379.5	364.5	563.5
M253	591.5	2	587	756	638.5	1023.5	1073.5	1484.5	941	554	111	1099	1072.5	512.5	1141	1045	1025.5
M173	251.5	2.5	213	306.5	299.5	526	771	814.5	499.5	290	50.5	614	617	367.5	832	603	564.5
M377	437	26	436.5	618	764.5	806	1183	1409.5	946	449.5	193.5	926	1253	604.5	1463.5	1297.5	995
M378	431	25.5	434.5	615.5	764.5	797.5	1178.5	1418.5	949	447.5	192.5	923	1252.5	595.5	1448.5	1300.5	995.5
M201	412.5	25	408	586.5	732.5	757	1128.5	1369	910	427	184	890	1188	572	1384.5	1236.5	955.5
M198	444	20	295.5	547	677.5	861	1057.5	1600	1045.5	562	194	1261	1256.5	616	1294.5	1574	1026
U152	539.5	9.5	490	819.5	1146	1633	1752	1962.5	1450.5	571.5	234.5	1636	1676.5	1019.5	1642.5	41.5	1540.5
M217	1160.5	85	1408.5	1430.5	1689.5	1946	1753.5	3284	2532	795	345	2031	2388	1309	2568.5	2571	2269.5
M215	127.5	9	115	264.5	276	337.5	516.5	630	389	148	51.5	416	459	259.5	613.5	252	332.5
M231	404	5.5	268.5	486.5	521.5	643	944	1431.5	854	279.5	139.5	874.5	813	593.5	1147	952	879
M207	165	16.5	146.5	477.5	594	746.5	1022.5	1042	689	375.5	96	618.5	998.5	486	1208.5	792.5	753
L21	584.5	34	218.5	602	595	878	1247.5	1162.5	895	534.5	212.5	937	1149	768	1345.5	935	1088.5
M438	303.5	14	198.5	740.5	612.5	616	972.5	992	662.5	273	62.5	907.5	716	532.5	1055	807.5	870.5
rs372897985	413	26.5	830	821	1274	1525	1478.5	2497.5	1747.5	736.5	126.5	1924.5	1478	968	1887.5	2174	2353.5
V65	304.5	71.5	369.5	485.5	631.5	559	999	1241.5	798	300	125	1022.5	843	568.5	1146	1028	894
L901	480	65	827.5	944	1275.5	862.5	1610.5	2499.5	1399	523	222.5	1903.5	1545.5	1006	2019	1786	1565.5
M436	510.5	27	355	686	689	874.5	1156.5	1451	1123.5	374	107.5	1223.5	1118	473.5	1258.5	1011	1104.5
L621	1205.5	39.5	1588.5	1734	1609	1588	1935	2352.5	1693.5	610	221	2153.5	2117.5	985	1908	1936	1918.5
M2970	868.5	23	1283.5	1180.5	1488	1687	1664	3031.5	2307	459	261.5	2043.5	2473	1050.5	2216	2555.5	1969
rs528311746	581.5	15	408.5	462.5	796	922.5	1278	1204	765	398.5	136.5	977.5	958.5	709.5	924.5	959.5	1147.5
M427	1495	15.5	970.5	1269.5	2371	2399	2379.5	3403	2210	1387	499	2767.5	2337	1690.5	2471	3063.5	3528
M423	742	71.5	700.5	922.5	1320.5	1403.5	1566	1899	1348	626	260.5	1951.5	1601.5	943.5	1462	1492.5	1971.5
M3	225.5	19	213.5	312.5	520.5	573.5	795.5	818	536	244.5	92.5	704.5	576	339	795	616	802
rs745801076	373	14	119	386.5	245	211.5	428.5	443	257	151	35	464	278	182	372	280	433
rs72611690	527	30.5	178	395.5	506.5	608	853.5	845.5	582.5	315.5	69	988	526	585	824	582.5	830.5
M479	503	17	190	345	643.5	828.5	1032.5	1029	994	549	109	1287	961.5	657.5	1044.5	737.5	1059
P147	672	78.5	486	662	766	992.5	1420.5	1787	1016.5	518.5	252.5	1462.5	1046.5	738	1234	1215	1519.5
M145	879.5	42	622	896.5	1690.5	2100	2034	2801.5	1529	750.5	323.5	2455	2198.5	1368.5	1860	2557	2538
M9	89.5	6.5	43	76	90	83	125.5	185.5	108	99.5	11	145.5	120	70	123.5	137.5	154
M20	771	41	859	745	1447.5	1135	1885.5	3033	1893	696.5	296	1854.5	2055	979	1676	2610.5	2095
M31	10.5	0.5	7	17.5	53	53.5	59.5	126	90	43	13	118.5	85.5	33.5	69.5	107	89.5
M32	838	61.5	470.5	856	1208.5	1292.5	1902.5	2353	1678.5	762.5	270	2032	1765	859	1609	1895	2247
M35	668.5	38	388.5	512	1265.5	1212.5	1999.5	2068.5	1492	637	280	1673	1538	831.5	1402.5	1656	1879
rs370646424	562	35	458.5	559	787	818.5	1388	1325	931	374	163.5	1369.5	924.5	546	785	1093	1411
M52	235	11	315.5	425.5	648	694	678.5	994	735	279	63.5	699.5	605	475.5	788.5	812	762
M76	607	12	459	949	984	1315.5	1496	1827	1489	658.5	170	1429	1274.5	829	1722	1372.5	1752
M119	507.5	19	591	1025	1126.5	1375.5	1787	2463	1481.5	629	201	1609.5	1602	789.5	1866	1525.5	1556.5
M124	848	41.5	515	1054	1091.5	1076	1623.5	1502	1184	751	120.5	1820	1543.5	865.5	1591.5	1307	1815.5
M123	2	0.5	2.5	4.5	3.5	6	9	15.5	5.5	3.5	0	9.5	11.5	3	10.5	6	11.5
M122	2	0	2.5	4	3.5	5.5	8	15	5.5	3.5	0	9	11	3	10.5	6	11.5
M112	242.5	13	139.5	318	240	401	593.5	504	343	169.5	30.5	447	532	211.5	604.5	417	410
M96	193	16.5	202	276	380	573	608.5	880	454	263.5	72	552	472.5	324	640.5	618	617
rs377487780	61.5	5	19.5	67	131	223.5	298.5	395.5	212.5	84.5	14.5	464	327.5	124.5	192	290	313
M26	86.5	20	149.5	120	207	266	207	366.5	263.5	88	23	392.5	336	206.5	197	387	339
M45	373.5	13.5	307	472	517	698.5	777	1077	607	378	102	868.5	848	519	819	800	866.5
rs2032620	791.5	113.5	734.5	982	1251.5	1572	1463.5	2582.5	1558.5	577.5	255	2251.5	1815	1052	1832	2032.5	1836.5
M150	1	0	0.5	0	1.5	0.5	4	4	3	3.5	0	6.5	13.5	3	5.5	4.5	4.5
M55	886.5	40	539.5	415.5	1650	1688.5	1692	2432.5	1506	1429	418.5	1802.5	1309	1225	1752.5	1895.5	2694
M67	614	34	469.5	713.5	1303.5	1388.5	1511.5	2383.5	1582.5	847	268	1970	1509.5	1179.5	2156.5	1527.5	1973.5
M75	460	27	687.5	787.5	910.5	1365.5	1218	2060.5	1361	563	233	1380.5	1297.5	830.5	1864.5	1652.5	1513.5
M81	138	7	119.5	220.5	105.5	117	478.5	345	210	159	29	320.5	153	162.5	513	273	311.5
M78	622.5	102	784.5	815.5	674.5	937.5	1256	1452.5	1031	372.5	106	1236.5	958	564.5	1346.5	1558	1218
M70	412.5	50	602.5	665.5	833	1103	1288	1663	1272	499.5	211	1212.5	1356	814	1521.5	1437.5	1166.5
M69	868.5	28	668.5	786	1172	1701	1688.5	2728	1797.5	620	290	2577.5	2056	1194	1958.5	2140	2011.5
M132	1084.5	38	532.5	1292.5	1647	1892.5	2311	3397.5	2508	1077	359	3153	2572	1644.5	2570	2868.5	2699
M89	411.5	27.5	256.5	456	593	795.5	1036.5	1164.5	943	293.5	138	1130.5	913.5	624	1032.5	1193.5	892
P287	1005	66	269	676	1569	1751.5	1854	2026.5	1041.5	780.5	211.5	2319	1583.5	1381	1435.5	1595.5	2248.5
M268	402	9.5	193.5	340.5	709.5	918.5	1011	1333.5	923.5	393.5	146.5	1053	1060.5	622	1191.5	1221	905.5
M269	220	12	149	424	501.5	741.5	967	1165	704.5	560.5	106	760.5	738	535	1137.5	979.5	1036
M304	223.5	12	151.5	426	496	743	960.5	1165	702	561	105.5	755.5	732.5	531.5	1132	970.5	1032.5
L902	483.5	43	777	842.5	702.5	1048.5	1466	1753	989	430.5	134.5	1314.5	1386.5	729	1647.5	1439.5	1156.5
F3393	625	104.5	341.5	402	1238	1254.5	1058	1335	961.5	1064.5	314.5	1352	1133	920.5	1018	1118.5	1682
rs200088571	897.5	91	487	462	1378	1600.5	1605.5	2566.5	1369	607.5	335.5	1852	2023.5	992	1712.5	2072	2109
M34	808.5	58	320.5	714	853.5	1284	1373	2253.5	1158	508	216	1910	1289	758.5	1216.5	1212.5	1911
M342	160.5	12.5	143	210.5	518	568.5	857.5	1289.5	712	412	184	666	932.5	472	1104	809	621
P15	170.5	14.5	146.5	214	527.5	581	870	1307.5	727	424.5	186	676.5	954	476	1116.5	820.5	629.5
L54	645	33.5	309	510.5	956	1634	1698.5	2045	1298	504.5	238	2022	1937.5	1278	1544	1593	1689
M420	349	0.5	460	584	794.5	809	1110.5	1368.5	866.5	326	229	864.5	829.5	623	1253.5	1038.5	912.5
M526	24.5	2	16.5	36	156	104.5	121	199.5	145	82.5	16.5	208	143	102	133.5	181	161.5
M458	527.5	78	773	1123	1220	1606.5	1912	2852	2105	761.5	175	2217.5	2447.5	1044	1959	2336	1969
P305	0.5	0	0	1	1.5	1.5	2.5	5	4.5	4.5	0.5	3	5	4	4	2	3.5
M130	162	25.5	174	296.5	307	593.5	574.5	874.5	465.5	271.5	67.5	551.5	475.5	315.5	558.5	517.5	825
M410	724	43.5	870.5	890.5	1544	1828	1845.5	3342.5	1534	642	223.5	2351.5	2617	1165.5	2300.5	2393.5	2519.5
Z5857	861.5	126	1474.5	1072	1252	1328	1638	2519	1624.5	765	259.5	1685.5	1574.5	1016.5	1961.5	1813.5	2067
rs893924838	415.5	22.5	197	481.5	436.5	673	928	852	569.5	471	104.5	782.5	606.5	417	707	575.5	1131
M343	898	35.5	471.5	714.5	1427	1692	1756	2084.5	1622	1021.5	355	2153	1755	1151	1692.5	1966.5	2557.5
M357	242	3	208.5	511.5	779	834	1189.5	1251.5	1088.5	527.5	152.5	959.5	1103.5	716	1265.5	1211.5	1195
rs376844020	75	2	25.5	78.5	67.5	147	169	263.5	106	72	13	217	86	116	163.5	181	134
rs1294078295	50	1	54.5	52	72.5	212	139	142	104	37.5	17.5	104	205	46	121	90	113.5
V38	866	108	1212	1539	1806	2204.5	2416.5	3389	2393	758.5	359.5	1959	2886.5	1530.5	3275	2521	2997.5
V13	868.5	58.5	411	589	1345.5	1911	1770	1980.5	1531.5	605.5	225.5	2198.5	1691	1333.5	1918.5	1755	2076
rs1331306868	742.5	0.5	434	737	879	1279.5	1640	1822	1203.5	513.5	186.5	1661	1369	709	1623	1478	1452.5
L413	540	26.5	147	505.5	690.5	759.5	908.5	1167	597	377.5	138	950	814.5	769.5	655.5	689	1277
M578	393.5	35	235.5	266.5	753.5	1176.5	1202	1263.5	753	369.5	121	998.5	1390	563	1188	989	1247.5
JST002611	1115.5	95.5	598.5	724.5	1574.5	1342	2204	3170.5	1905.5	1429	386.5	2827.5	2023.5	1451.5	2121	1940.5	2681
Z93	578.5	15	329.5	578	786.5	1126.5	1248.5	1520	899.5	379	149	1539.5	1153	751	1258.5	1078	1324
P186	451	60.5	375.5	584	1195.5	1373	1532	1791.5	990	478	244	1677	1390	824	1161.5	1385	1625
M12	984	42.5	715	1025	1844.5	1573	1984	2900.5	1397.5	901	352.5	2223.5	2059	1163	1841	1968.5	2690
D-F6251	21.5	2.5	9	27	188.5	170.5	163	352.5	203	96	31.5	300	255.5	123	200	263	255
rs201036347	236.5	7.5	207	312.5	490	689.5	668.5	872	500.5	262.5	110	603	745	492	735	659	747.5
P295	1205.5	62	483.5	849.5	1666	1956	1763.5	2754.5	2409	512	398	2168	2215.5	1414.5	2013	2137	2425.5
F1096	202.5	12	259.5	223.5	275	347.5	435	675	330.5	150	52	501.5	374.5	261	366	370	367.5
P326	592.5	20.5	406.5	507	1174	1507.5	1947	1980.5	1176	723.5	211.5	1694.5	1406	1034.5	1167.5	1344	2360
M417	1202	126.5	527	685.5	1746.5	1785	1716	3092.5	1771.5	727	203	2061	2338	1182	1480	2423	2494
L22	20.5	1.5	24.5	109.5	162.5	86.5	164.5	136	162.5	58	33	134.5	81	127	119	91	135
F1329	416.5	11	298	730.5	715.5	854.5	1186	906.5	744	413	195	1387	803	728	1039.5	906	1151.5
rs536354358	602.5	8	500	586.5	1057.5	1127	1298.5	1387	796	407.5	97	1502	936	770	983	1099	1370
P256	788.5	19	777.5	581.5	1263.5	1727.5	1890.5	2324	1662.5	453	136	1938	1519	1241	1864.5	1746.5	1995.5
total	61656.5	4089	50344.5	71130.5	103394	121888	145614	191280	125226	59173	20601	156780	141004	88278.5	150064	146241	159682
minimum	0.5	0	0	0	1.5	0.5	2.5	4	3	3.5	0	3	5	3	4	2	3.5
medium	513.804	34.075	419.538	592.754	861.612	1015.73	1213.45	1594	1043.55	493.108	171.675	1306.5	1175.03	735.654	1250.54	1218.67	1330.68
maximum	1495	133	1588.5	1734	2371	2442	3114	3558.5	2537.5	1429	540.5	3153	3036.5	1807	3275	3063.5	3528

## Sheet: Table S7
Table S7. Detailed performance of the autosomal markers for calling genotypes
	rs10007810	rs10108270	rs10236187	rs1040045	rs1040404	rs1042602	rs10496971	rs10497191	rs10511828	rs10512572	rs10513300	rs10756819	rs1079597	rs10839880	rs10954737	rs1110400	rs11227699	rs1126809	rs1129038	rs11547464	rs11652805	rs12130799	rs12203592	rs1229984	rs12441727	rs12498138	rs12544346	rs12629908	rs12657828	rs12821256	rs12896399	rs12913832	rs1296819	rs1325502	rs13400937	rs1369093	rs1393350	rs1407434	rs1426654	rs1462906	rs1470608	rs1471939	rs1500127	rs1503767	rs1513056	rs1513181	rs1545397	rs1569175	rs1572018
1ng-1	3	3	3	3	3	3	3	3	3	3	3	3	3	3	3	3	3	3	3	3	3	3	3	3	3	3	3	3	3	3	3	3	3	3	3	3	3	3	3	3	3	3	3	3	3	3	3	3	3
1ng-2	3	3	3	3	3	3	3	3	3	3	3	3	3	3	3	3	3	3	3	3	3	3	3	3	3	3	3	3	3	3	3	3	3	3	3	3	3	3	3	3	3	3	3	3	3	3	3	3	3
1ng-3	3	3	3	3	3	3	3	3	3	3	3	3	3	3	3	3	3	3	3	3	3	3	3	3	3	3	3	3	3	3	3	3	3	3	3	3	3	3	3	3	3	3	3	3	3	3	3	3	3
500pg-1	3	3	3	3	3	3	3	3	3	3	3	3	3	3	3	3	3	3	3	3	3	3	3	3	3	3	3	3	3	3	3	3	3	3	3	3	3	3	3	3	3	3	3	3	3	3	3	3	3
500pg-2	3	3	3	3	3	3	3	3	3	3	3	3	3	3	3	3	3	3	3	3	3	3	3	3	3	3	3	3	3	3	3	3	3	3	3	3	3	3	3	3	3	3	3	3	3	3	3	3	3
500pg-3	3	3	3	3	3	3	3	3	3	3	3	3	3	3	3	3	3	3	3	3	3	3	3	3	3	3	3	3	3	3	3	3	3	3	3	3	3	3	3	3	3	3	3	3	3	3	3	3	3
250pg-1	3	3	3	3	3	3	3	3	3	3	3	3	3	3	3	3	3	3	3	3	3	3	3	3	3	3	3	3	3	3	3	3	3	3	3	3	3	3	3	3	3	3	3	3	3	3	3	3	3
250pg-2	3	3	3	3	3	3	3	3	3	3	3	3	3	3	3	3	3	3	3	3	3	3	3	3	3	3	3	3	3	3	3	3	3	3	3	3	3	3	3	3	3	3	3	3	3	3	3	3	3
250pg-3	3	3	3	3	3	3	3	3	3	3	3	3	3	3	3	3	3	3	3	3	3	3	3	3	3	3	3	3	3	3	3	3	3	3	3	3	3	3	3	3	3	3	3	3	3	3	3	3	3
125pg-1	3	3	3	3	3	3	3	3	3	3	3	3	3	3	3	3	3	3	3	3	3	3	3	3	3	3	3	3	3	3	3	3	3	3	3	3	3	3	3	3	3	3	3	3	3	3	3	3	3
125pg-2	3	3	3	3	3	3	3	3	3	3	3	3	3	3	3	3	3	3	3	3	3	3	3	3	3	3	3	3	3	3	3	3	3	3	3	3	3	3	3	1	2	3	3	3	3	3	3	3	3
125pg-3	3	3	3	3	3	3	3	3	3	3	3	2	3	3	3	3	3	3	3	3	3	3	3	3	3	1	3	3	3	3	3	3	3	3	1	3	3	3	3	3	2	3	3	3	3	3	3	3	3
62pg-1	3	3	3	3	3	1	3	3	1	3	3	1	3	3	3	3	3	3	3	3	3	3	1	3	3	1	1	3	3	3	1	3	3	3	3	3	3	3	3	3	2	3	3	1	3	3	3	3	3
62pg-2	3	3	3	3	3	3	3	3	3	3	3	2	3	3	3	3	3	3	3	3	3	3	1	3	3	1	3	3	3	3	1	3	1	3	3	3	3	3	3	1	2	3	3	1	3	3	3	3	3
62pg-3	3	3	3	3	1	3	3	3	3	3	3	2	3	3	3	3	3	3	3	3	3	3	3	3	3	1	3	3	3	3	3	3	1	3	1	3	3	3	3	1	2	3	3	1	3	3	3	3	3
31pg-1	3	3	3	0	1	3	3	3	1	3	3	2	1	1	3	3	3	3	3	3	3	3	1	3	3	1	3	3	3	3	3	3	1	3	3	3	3	3	3	1	2	3	3	1	3	3	3	3	3
31pg-2	3	3	3	3	1	1	1	1	1	3	3	2	3	3	3	3	3	3	3	3	1	0	0	3	3	1	3	3	3	3	1	3	1	1	3	3	3	3	3	3	2	3	3	1	3	3	3	1	3
31pg-3	3	3	3	3	3	3	3	3	3	2	3	2	3	1	3	3	3	3	3	3	1	3	0	3	3	1	1	3	3	3	3	3	1	3	3	1	3	3	2	1	2	1	2	3	3	3	2	3	1
15pg-1	3	3	1	3	3	0	3	1	3	2	3	0	1	1	3	3	3	3	3	3	1	3	0	3	3	1	1	3	3	3	0	3	0	1	1	3	3	3	2	3	2	1	3	1	3	1	3	3	3
15pg-2	3	0	1	3	3	1	3	1	3	2	3	3	3	3	2	3	3	3	2	3	2	3	2	3	3	1	1	3	3	3	1	3	1	3	2	3	3	2	2	1	2	1	3	1	3	2	2	0	3
15pg-3	3	1	1	3	3	0	3	1	3	1	3	0	1	3	3	3	3	3	3	3	1	1	3	3	3	1	1	3	3	3	3	3	3	3	3	3	3	3	3	3	2	3	3	0	3	1	3	3	3
7pg-1	2	1	3	3	3	1	1	1	0	2	3	2	3	3	3	3	3	2	3	3	3	3	1	2	3	1	0	3	3	3	3	3	0	1	1	2	3	3	2	2	2	3	3	1	3	1	2	1	3
7pg-2	3	0	3	1	3	0	2	1	3	3	3	2	0	3	3	3	3	3	3	3	3	3	1	3	3	1	1	3	1	3	1	3	1	3	1	3	3	3	2	3	2	0	3	3	3	3	3	3	3
7pg-3	3	3	1	3	3	1	1	0	0	3	3	2	1	3	3	3	3	2	3	3	2	0	0	3	3	1	3	3	1	3	0	3	0	1	3	2	3	3	2	1	2	3	3	0	3	3	2	3	3
	3	correct alleles
	2	did not pass coverage threshold
	1	did not pass balance threshold
	0	incorrect alleles
[truncated: 151 more columns]
